# Supplementary material for: Standing task difficulty related increase in agonist-agonist and agonist-antagonist common inputs are driven by corticospinal and subcortical inputs respectively
Source: Sci Rep. 2019 Feb 21;9:2439. doi: 10.1038/s41598-019-39197-z (PMC6385195; doi:10.1038/s41598-019-39197-z)
Supplement: Supplementary file 1 — Supplementary Dataset 1 [file 41598_2019_39197_MOESM1_ESM.xls]

## Sheet: Information
Standing task difficulty related increase in agonist-agonist and agonist-antagonist common inputs are driven by corticospinal and subcortical inputs respectively
Data was collected for total 20 participants
Participant 9 was excluded from all analyses due to noisy EMG
COP data is not available for participants 19 and 20 due to technical problems
Sheets 1 to 3
Coherence pooled in two groups -
1. Agonist-agonist (AG-AG) pairs: soleus - lateral gastrocnemius, soleus - peroneus longus, lateral gastrocnemius - peroneus longus
2. Agonist-antagonist (AG-ANT) pairs: : soleus - tibialis anterior, lateral gastrocnemius - tibialis anterior, rectus femoris - biceps femoris
Data was z-transformed and then integrated in the specified frequency bands
Sheet 4
Center of pressure area and velocity

## Sheet: Low Frequency Band
Pooled Coherence, z transformed and integrated - Low (0-5 Hz) frequency band
AG-AG.Wide.0 to 5 Hz	AG-AG.Narrow.0 to 5 Hz	AG-AG.Tandem.0 to 5 Hz	AG-AG.One Leg.0 to 5 Hz	AG-ANT.Wide.0 to 5 Hz	AG-ANT.Narrow.0 to 5 Hz	AG-ANT.Tandem.0 to 5 Hz	AG-ANT.One Leg.0 to 5 Hz
0.164836	0.160014	0.0689789	0.0676563	0.0357212	0.0166328	0.0330739	0.0300808
0.0135742	0.0294415	0.0925026	0.059315	0.014339	0.00931702	0.161652	0.0780944
0.110898	0.126956	0.0577643	0.0725605	0.0328494	0.0556914	0.0860884	0.0495141
0.0932648	0.00727701	0.187227	0.265028	0.141545	0.0952031	0.332935	0.124666
0.0728693	0.0947247	0.0505866	0.0446514	0.029017	0.0137052	0.0309582	0.0126622
0.248251	0.276839	0.176124	0.080498	0.0370585	0.00741315	0.236111	0.218859
0.0188997	0.0143873	0.0178282	0.272998	0.0179871	0.00824716	0.0131105	0.0755894
0.0388117	0.0298828	0.0324405	0.0532874	0.0295494	0.135466	0.0684045	0.0883308
0.0831841	0.0575869	0.0448863	0.0745342	0.0484884	0.0163141	0.155591	0.244966
0.0303838	0.0191536	0.0650166	0.0696456	0.0686715	0.0403708	0.0763273	0.118059
0.22797	0.153942	0.248866	0.207727	0.0295235	0.00479297	0.157158	0.176371
0.482761	0.0364818	0.0975598	0.0529176	0.103415	0.0247242	0.035533	0.0568733
0.0548789	0.0740608	0.0475115	0.07086	0.0379407	0.000682675	0.00138398	0.0891042
0.0433336	0.0370912	0.246562	0.346489	0.0499596	0.0138002	0.0753683	0.018595
0.33401	0.442198	0.222751	0.110942	0.0369013	0.00520489	0.139639	0.117311
0.009876	0.139058	0.368332	0.27702	0.0163518	0.0837992	0.572874	0.233867
0.647437	0.287185	0.11391	0.357446	0.039713	0.0135509	0.199183	0.06469
0.0482675	0.23993	0.0294572	0.160691	0.0321304	0.0149014	0.0527187	0.0215107
0.374615	0.280758	0.503338	0.256852	0.0212439	0.0138296	0.138078	0.922851

## Sheet: Medium Frequency Band
Pooled Coherence, z transformed and integrated - Medium (6-15 Hz) frequency band
AG-AG.Wide.6 to 15 Hz	AG-AG.Narrow.6 to 15 Hz	AG-AG.Tandem.6 to 15 Hz	AG-AG.One Leg.6 to 15 Hz	AG-ANT.Wide.6 to 15 Hz	AG-ANT.Narrow.6 to 15 Hz	AG-ANT.Tandem.6 to 15 Hz	AG-ANT.One Leg.6 to 15 Hz
0.280346	0.108201	0.0938873	0.115436	0.118202	0.110558	0.0853993	0.0615161
0.0110275	0.0321105	0.030791	0.329619	0.00258596	0.00215405	0.0807281	0.048692
0.0259948	0.0177496	0.0364158	0.072829	0.063406	0.0354794	0.0267142	0.0433125
0.0745267	0.107668	0.0946142	0.0609354	0.113823	0.0519259	0.0292053	0.112276
0.302904	0.2222	0.253192	0.355429	0.0296125	0.0138622	0.0285087	0.0562724
0.537894	0.520446	0.400916	0.255858	0.111616	0.0434299	0.104435	0.0779468
0.242916	0.285592	0.088827	0.182703	0.0188146	0.0462934	0.0214517	0.0521606
0.122379	0.120401	0.0562571	0.166445	0.028701	0.134024	0.0685932	0.0649541
0.141407	0.0515109	0.234952	0.368373	0.114723	0.0187062	0.0748374	0.201389
0.024978	0.0342108	0.0465353	0.0398576	0.0853325	0.0719167	0.131592	0.0851538
0.407232	0.304245	0.350636	0.186767	0.0707696	0.00415174	0.0594994	0.0880865
0.484838	0.183423	0.207033	0.234128	0.248485	0.0644651	0.0227863	0.0328304
0.0338437	0.0438709	0.126887	0.135021	0.039182	0.00382952	0.00694564	0.0547239
0.0444571	0.0551209	0.28451	0.136346	0.0637515	0.0111547	0.114706	0.061464
0.390936	0.228329	0.285429	0.170381	0.226723	0.0278052	0.177767	0.106088
0.0615495	0.416378	0.304161	0.258973	0.0499076	0.202538	0.206738	0.0686112
0.466081	0.365644	0.416031	0.345599	0.0802553	0.0561485	0.0303012	0.116764
0.338628	0.188366	0.280553	0.451746	0.0445809	0.0357424	0.0347375	0.0299225
0.193187	0.184983	0.476319	0.41503	0.0670688	0.0783046	0.170582	1.09289

## Sheet: High Frequency Band
Pooled Coherence, z transformed and integrated - High (16-40 Hz) frequency band
AG-AG.Wide.16 to 40 Hz	AG-AG.Narrow.16 to 40 Hz	AG-AG.Tandem.16 to 40 Hz	AG-AG.One Leg.16 to 40 Hz	AG-ANT.Wide.16 to 40 Hz	AG-ANT.Narrow.16 to 40 Hz	AG-ANT.Tandem.16 to 40 Hz	AG-ANT.One Leg.16 to 40 Hz
0.273449	0.208931	0.148497	0.206223	0.19437	0.259046	0.114424	0.158805
0.0114228	0.0467981	0.0725365	0.160808	0.0127537	0.0111867	0.163019	0.10921
0.0318721	0.0206556	0.10111	0.0841681	0.143796	0.0664464	0.0685634	0.0851901
0.179525	0.129193	0.100187	0.32779	0.227644	0.109647	0.0144771	0.269488
0.298209	0.229628	0.364575	0.604602	0.161829	0.0614275	0.0743508	0.0723868
0.599484	0.504222	0.646279	0.749418	0.130565	0.0676184	0.192503	0.126911
0.119984	0.07821	0.0954634	0.133837	0.0914963	0.0703631	0.0364654	0.0907512
0.116526	0.0844547	0.099008	0.212879	0.163552	0.169877	0.199339	0.1672
0.369019	0.166133	0.411432	0.850936	0.407923	0.0650739	0.171251	0.495231
0.0584785	0.0790118	0.281716	0.304604	0.14453	0.0895209	0.10695	0.113052
0.774391	0.444707	0.403336	0.508578	0.192281	0.0135905	0.0657355	0.0886354
0.885799	0.393971	0.491338	1.07483	0.291504	0.112482	0.0408408	0.253324
0.0594711	0.0500336	0.0942148	0.138473	0.15086	0.00462642	0.00604899	0.0483715
0.164887	0.221044	0.781147	0.179624	0.1571	0.0360744	0.17954	0.222341
0.34321	0.26603	0.506087	0.740171	0.164496	0.0320967	0.220825	0.201536
0.105212	0.378515	0.25585	0.655042	0.082525	0.212681	0.169958	0.213233
0.383323	0.180128	0.320927	0.40002	0.116234	0.0533448	0.0608542	0.277752
0.380077	0.245246	0.777066	1.66269	0.157704	0.0687309	0.1171	0.135583
0.275654	0.269733	0.378732	1.01451	0.218701	0.123936	0.216485	0.88006

## Sheet: Center of Pressure
Center of pressure - velocity in cm/s and area in cm2
Velocity.Wide	Velocity.Narrow	Velocity.Tandem	Velocity.One Leg		Area.Wide	Area.Narrow	Area.Tandem	Area.One Leg
1.10417	1.17325	1.54697	2.22265		0.405492	0.413367	2.1359	4.85816
0.875889	1.02092	2.25852	2.81524		0.445141	2.06169	4.97571	7.9802
1.16732	1.18383	1.83513	2.0619		0.84406	1.01636	4.55476	5.8536
0.985898	1.02674	3.05885	2.48699		0.288767	0.564316	3.4443	6.98102
1.45842	1.1848	1.37532	1.24338		1.29309	0.918035	1.68298	4.61397
0.856668	0.940375	2.1934	2.34392		0.233873	0.568233	1.72962	8.59386
1.04667	1.16249	2.167	2.16242		0.414417	1.21674	2.66659	6.25674
1.11433	1.22956	1.46059	2.43102		0.680054	2.66833	4.63261	10.8466
0.957894	1.07663	1.75542	2.1073		0.401451	0.680782	2.41866	5.84034
0.869957	0.926357	1.8896	2.59082		0.493994	0.776379	5.43372	6.56748
1.10502	1.18848	1.67451	1.82812		0.760939	1.21369	2.48693	6.25047
1.03031	1.20552	2.39627	2.57478		0.402603	1.55413	3.319	5.55851
0.796272	0.972775	1.52909	2.10028		0.341454	0.563797	3.09456	5.80326
1.03939	1.05475	2.52096	2.74965		0.44885	0.667571	2.85425	7.92693
0.827148	1.0254	3.224	1.74998		0.26523	0.498419	3.50717	7.93059
1.0419	1.21692	2.31097	1.74965		0.476226	0.551377	2.30395	3.96447
1.11167	1.24511	2.26107	2.68505		0.364079	0.604507	2.27393	8.29587
